# Supplementary material for: Newborn Screening Practices for Beta-Thalassemia in the United States
Source: Int J Neonatal Screen. 2021 Dec 13;7(4):83. doi: 10.3390/ijns7040083 (PMC8703506; doi:10.3390/ijns7040083)
Supplement: Supplementary file 1 [file IJNS-07-00083-s001.zip]

Archive with 1 entries (1 files):
- IJNS-1459548-supplementary.pdf
